# Supplementary material for: Assessing Food Safety Risks in Homemade Fermented Beverages: A Case Study with Quinoa Rejuvelac
Source: Life (Basel). 2026 Mar 28;16(4):556. doi: 10.3390/life16040556 (PMC13117085; doi:10.3390/life16040556)
Supplement: Supplementary file 1 [file life-16-00556-s001.zip]

Archive with 4 entries (4 files):
- Supplementary.TableS1.xls
- Supplementary.TableS2.xls
- Supplementary.TableS3.xlsx
- Supplementary.TableS4.xlsx
