# Supplementary material for: Assessing Food Safety Risks in Homemade Fermented Beverages: A Case Study with Quinoa Rejuvelac
Source: Life (Basel). 2026 Mar 28;16(4):556. doi: 10.3390/life16040556 (PMC13117085; doi:10.3390/life16040556)
Supplement: Supplementary file 1 [file life-16-00556-s001.zip › Supplementary.TableS1.xls]

## Sheet: Bin 4
Table S1: Virulence factors found in genome of strain Bin 4 and its respective genes.
VFclass	Virulence factors	Related genes	Bin 4(Prediction)	B.cenocepacia AU 1054		B.cenocepacia HI2424		B.cenocepacia J2315		B.cenocepacia MC0-3		B.mallei ATCC 23344		B.mallei NCTC 10229		B.mallei NCTC 10247		B.mallei SAVP1		B.pseudomallei 1106a		B.pseudomallei 1710b		B.pseudomallei 668		B.pseudomallei K96243		B.thailandensis E264
			draft (draft)	chromosome I (NC_008060)	chromosome II (NC_008061)	chromosome I (NC_008542)	chromosome II (NC_008543)	chromosome I (NC_011000)	chromosome II (NC_011001)	chromosome I (NC_010508)	chromosome II (NC_010515)	chromosome I (NC_006348)	chromosome II (NC_006349)	chromosome I (NC_008836)	chromosome II (NC_008835)	chromosome I (NC_009080)	chromosome II (NC_009079)	chromosome I (NC_008785)	chromosome II (NC_008784)	chromosome I (NC_009076)	chromosome II (NC_009078)	chromosome I (NC_007434)	chromosome II (NC_007435)	chromosome I (NC_009074)	chromosome II (NC_009075)	chromosome I (NC_006350)	chromosome II (NC_006351)	chromosome I (NC_007651)	chromosome II (NC_007650)
Actin-based motility	BimA	bimA	-	-	-	-	-	-	-	-	-	-	BMAA0749	-	BMA10229_0710	-	BMA10247_A1666	-	BMASAVP1_0599	-	BURPS1106A_A2020	-	BURPS1710b_A0528	-	BURPS668_A2118	-	BPSS1492	-	BTH_II0875
Adherence	BoaA	boaA	-	-	-	-	-	-	-	-	-	-	BMAA0649	-	BMA10229_0813	-	BMA10247_A1776	-	-	-	BURPS1106A_A1090	-	BURPS1710b_A2381	-	BURPS668_A1168	-	BPSS0796	-	-
	BoaB	boaB	-	-	-	-	-	-	-	-	-	-	-	-	-	-	-	-	-	-	-	BURPS1710b_2168	-	-	-	BPSL1705	-	-	-
	Type IV pili	pilA	-	Bcen_2035	-	Bcen2424_2646	-	BCAL0959	-	Bcenmc03_2675	-	BMA0278	-	BMA10229_A2398	-	BMA10247_0011	-	BMASAVP1_A2678	-	BURPS1106A_0820	-	BURPS1710b_0979	-	BURPS668_0816	-	BPSL0782	-	BTH_I0649	-
		pilB	orf04396	Bcen_0096	-	Bcen2424_0578	-	BCAL3445	-	Bcenmc03_0548	-	BMA2531	-	BMA10229_A1311	-	BMA10247_3251	-	BMASAVP1_A0453	-	BURPS1106A_3531	-	BURPS1710b_3527	-	BURPS668_3506	-	BPSL3008	-	BTH_I1136	-
		pilC	-	Bcen_0095	-	Bcen2424_0577	-	BCAL3446	-	Bcenmc03_0547	-	BMA2532	-	BMA10229_A1312	-	BMA10247_3250	-	BMASAVP1_A0454	-	BURPS1106A_3532	-	BURPS1710b_3528	-	BURPS668_3507	-	BPSL3009	-	BTH_I1135	-
		pilD	orf04394	Bcen_0094	-	Bcen2424_0576	-	BCAL3447	-	Bcenmc03_0546	-	BMA2533	-	BMA10229_A1313	-	BMA10247_3249	-	BMASAVP1_A0455	-	BURPS1106A_3533	-	BURPS1710b_3529	-	BURPS668_3508	-	BPSL3010	-	BTH_I1134	-
		pilN	-	-	-	-	-	-	-	-	Bcenmc03_5909	-	BMAA1610	-	BMA10229_1979	-	BMA10247_A0658	-	-	-	BURPS1106A_A2173	-	BURPS1710b_A0657	-	BURPS668_A2257	-	BPSS1600	-	BTH_II0769
		pilO	-	-	-	-	-	-	-	-	Bcenmc03_5910	-	BMAA1609	-	BMA10229_1980	-	BMA10247_A0659	-	-	-	BURPS1106A_A2172	-	BURPS1710b_A0656	-	BURPS668_A2256	-	BPSS1599	-	BTH_II0770
		pilQ	-	-	-	-	-	-	-	-	Bcenmc03_5912	-	BMAA1607	-	BMA10229_1982	-	BMA10247_A0661	-	-	-	BURPS1106A_A2170	-	BURPS1710b_A0653	-	BURPS668_A2254	-	BPSS1597	-	BTH_II0772
		pilR	-	-	-	-	-	-	-	-	Bcenmc03_5913	-	BMAA1606	-	BMA10229_1983	-	BMA10247_A0662	-	-	-	BURPS1106A_A2169	-	BURPS1710b_A0652	-	BURPS668_A2253	-	BPSS1596	-	BTH_II0773
		pilS	-	-	-	-	-	-	-	-	Bcenmc03_5914	-	BMAA1605	-	BMA10229_1984	-	BMA10247_A0663	-	-	-	BURPS1106A_A2168	-	BURPS1710b_A0651	-	BURPS668_A2252	-	BPSS1595	-	BTH_II0774
		pilT	-	-	-	-	-	-	-	-	Bcenmc03_5907	-	BMAA1612	-	BMA10229_1977	-	BMA10247_A0656	-	-	-	BURPS1106A_A2176	-	BURPS1710b_A0658	-	BURPS668_A2259	-	BPSS1602	-	BTH_II0768
		pilV	-	-	-	-	-	-	-	-	Bcenmc03_5917	-	BMAA1603	-	BMA10229_1986	-	BMA10247_A0665	-	-	-	BURPS1106A_A2166	-	BURPS1710b_A0649	-	BURPS668_A2250	-	BPSS1593	-	BTH_II0776
	LPS O-antigen (P. aeruginosa)(Pseudomonas)	--	orf03503	-	-	-	-	-	-	-	-	-	-	-	-	-	-	-	-	-	-	-	-	-	-	-	-	-	-
	Type IV pili biosynthesis(Pseudomonas)	pilC	orf04395	-	-	-	-	-	-	-	-	-	-	-	-	-	-	-	-	-	-	-	-	-	-	-	-	-	-
		pilT	orf03933	-	-	-	-	-	-	-	-	-	-	-	-	-	-	-	-	-	-	-	-	-	-	-	-	-	-
	Type IV pili twitching motility related proteins(Pseudomonas)	pilG	orf02541	-	-	-	-	-	-	-	-	-	-	-	-	-	-	-	-	-	-	-	-	-	-	-	-	-	-
	Type IV pili(Neisseria)	pilT2	orf03932	-	-	-	-	-	-	-	-	-	-	-	-	-	-	-	-	-	-	-	-	-	-	-	-	-	-
Antiphagocytosis	Capsule I	--	-	Bcen_0302	-	Bcen2424_0785	-	BCAL3217	-	Bcenmc03_0754	-	BMA2286	-	BMA10229_A1058	-	BMA10247_2163	-	BMASAVP1_A0542	-	BURPS1106A_3268	-	BURPS1710b_3282	-	BURPS668_3232	-	BPSL2786	-	-	BTH_I1344
		--	orf00868; orf00869; orf00870; orf00873	Bcen_0285; Bcen_0287; Bcen_0288; Bcen_0289; Bcen_0290; Bcen_0291	-	Bcen2424_0772; Bcen2424_0774; Bcen2424_0775; Bcen2424_0779	-	BCAL3233; BCAL3234; BCAL3235; BCAL3239	-	Bcenmc03_0741; Bcenmc03_0742; Bcenmc03_0743; Bcenmc03_0744; Bcenmc03_0748	-	-	-	-	-	-	-	-	-	-	-	-	-	-	-	-	-	-	BTH_I1328; BTH_I1329; BTH_I1330; BTH_I1331; BTH_I1332; BTH_I1333; BTH_I1334; BTH_I1335
		gmhA	-	-	-	-	-	-	-	-	-	BMA2295	-	BMA10229_A1067	-	BMA10247_2173	-	BMASAVP1_A0533	-	BURPS1106A_3277	-	BURPS1710b_3291	-	BURPS668_3242	-	BPSL2795	-	-	-
		manC	orf01992	-	-	Bcen2424_0879	-	BCAL3246	-	Bcenmc03_0737	-	BMA2310	-	BMA10229_A1081	-	BMA10247_2188	-	BMASAVP1_A0518	-	BURPS1106A_3293	-	BURPS1710b_3304	-	BURPS668_3258	-	BPSL2810	-	-	BTH_I1324
		wcbA	orf01993	-	-	Bcen2424_0769	-	BCAL3245	-	Bcenmc03_0738	-	BMA2309	-	BMA10229_A1080	-	BMA10247_2187	-	BMASAVP1_A0519	-	BURPS1106A_3292	-	BURPS1710b_3303	-	BURPS668_3257	-	BPSL2809	-	-	BTH_I1325
		wcbB	orf01994	-	-	Bcen2424_0770	-	BCAL3244	-	Bcenmc03_0739	-	BMA2308	-	BMA10229_A1079	-	BMA10247_2186	-	BMASAVP1_A0520	-	BURPS1106A_3291	-	BURPS1710b_3302	-	BURPS668_3255	-	BPSL2808	-	-	BTH_I1326
		wcbC	orf01995	-	-	Bcen2424_0771	-	BCAL3243	-	Bcenmc03_0740	-	BMA2307	-	BMA10229_A1078	-	BMA10247_2185	-	BMASAVP1_A0521	-	BURPS1106A_3289	-	BURPS1710b_3301	-	BURPS668_3254	-	BPSL2807	-	-	-
		wcbD	orf00872	Bcen_0295	-	Bcen2424_0778	-	BCAL3242	-	Bcenmc03_0747	-	BMA2306*	-	BMA10229_A1077	-	BMA10247_2184	-	BMASAVP1_A0522	-	BURPS1106A_3288	-	BURPS1710b_3300	-	BURPS668_3253	-	BPSL2806	-	-	BTH_I1337
		wcbE	-	-	-	-	-	-	-	-	-	BMA2303	-	BMA10229_A1074	-	BMA10247_2181	-	BMASAVP1_A0525	-	BURPS1106A_3285	-	BURPS1710b_3298	-	BURPS668_3250	-	BPSL2803	-	-	-
		wcbF	-	-	-	-	-	-	-	-	-	BMA1634	-	BMA10229_A1073	-	BMA10247_2180	-	BMASAVP1_A0526	-	BURPS1106A_3284	-	BURPS1710b_3297	-	BURPS668_3249	-	BPSL2802	-	-	-
		wcbG	-	-	-	-	-	-	-	-	-	BMA2301	-	BMA10229_A1072	-	BMA10247_2179	-	BMASAVP1_A0527	-	BURPS1106A_3283	-	-	-	BURPS668_3248	-	BPSL2801	-	-	-
		wcbH	-	-	-	-	-	-	-	-	-	BMA2300	-	BMA10229_A1071	-	BMA10247_2178	-	BMASAVP1_A0528	-	BURPS1106A_3282	-	BURPS1710b_3296	-	BURPS668_3247	-	BPSL2800	-	-	-
		wcbI	-	-	-	-	-	-	-	-	-	BMA2299*	-	-	-	BMA10247_2177	-	BMASAVP1_A0529	-	BURPS1106A_3281	-	-	-	BURPS668_3246	-	BPSL2799	-	-	-
		wcbJ	-	-	-	-	-	-	-	-	-	BMA2298	-	-	-	BMA10247_2176	-	BMASAVP1_A0530	-	BURPS1106A_3280	-	BURPS1710b_3295	-	BURPS668_3245	-	BPSL2798	-	-	-
		wcbK	-	-	-	-	-	-	-	-	-	BMA2297	-	BMA10229_A1069	-	BMA10247_2175	-	BMASAVP1_A0531	-	BURPS1106A_3279	-	BURPS1710b_3293	-	BURPS668_3244	-	BPSL2797	-	-	-
		wcbL	-	-	-	-	-	-	-	-	-	BMA2296	-	BMA10229_A1068	-	BMA10247_2174	-	BMASAVP1_A0532	-	BURPS1106A_3278	-	BURPS1710b_3292	-	BURPS668_3243	-	BPSL2796	-	-	-
		wcbM	-	-	-	-	-	-	-	-	-	BMA2294	-	BMA10229_A1066	-	BMA10247_2172	-	BMASAVP1_A0534	-	BURPS1106A_3276	-	BURPS1710b_3290	-	BURPS668_3241	-	BPSL2794	-	-	-
		wcbN	-	-	-	-	-	-	-	-	-	BMA2293	-	BMA10229_A1065	-	BMA10247_2171	-	BMASAVP1_A0535	-	BURPS1106A_3275	-	-	-	BURPS668_3240	-	BPSL2793	-	-	-
		wcbO	-	Bcen_0296	-	-	-	-	-	-	-	BMA2292	-	BMA10229_A1064	-	BMA10247_2169	-	BMASAVP1_A0536	-	BURPS1106A_3274	-	BURPS1710b_3289	-	BURPS668_3238	-	BPSL2792	-	-	BTH_I1338
		wcbP	orf00874	Bcen_0297	-	Bcen2424_0780	-	BCAL3222	-	Bcenmc03_0749	-	BMA2291	-	BMA10229_A1063	-	BMA10247_2168	-	BMASAVP1_A0537	-	BURPS1106A_3273	-	BURPS1710b_3288	-	BURPS668_3237	-	BPSL2791	-	-	BTH_I1339
		wcbQ	orf00875	Bcen_0298	-	Bcen2424_0781	-	BCAL3221	-	Bcenmc03_0750	-	BMA2290	-	BMA10229_A1062	-	BMA10247_2167	-	BMASAVP1_A0538	-	BURPS1106A_3272	-	BURPS1710b_3287	-	BURPS668_3236	-	BPSL2790	-	-	BTH_I1340
		wcbR	orf00876	Bcen_0299	-	Bcen2424_0782	-	BCAL3220	-	Bcenmc03_0751	-	BMA2289	-	BMA10229_A1061	-	BMA10247_2166	-	BMASAVP1_A0539	-	BURPS1106A_3271	-	BURPS1710b_3286	-	BURPS668_3235	-	BPSL2789	-	-	BTH_I1341
		wcbS	orf00877	Bcen_0300	-	Bcen2424_0783	-	BCAL3219	-	Bcenmc03_0752	-	BMA2288	-	BMA10229_A1060	-	BMA10247_2165	-	BMASAVP1_A0540	-	BURPS1106A_3270	-	BURPS1710b_3284	-	BURPS668_3234	-	BPSL2788	-	-	BTH_I1342
		wcbT	orf00878	Bcen_0301	-	Bcen2424_0784	-	BCAL3218	-	Bcenmc03_0753	-	BMA2287	-	BMA10229_A1059	-	BMA10247_2164	-	BMASAVP1_A0541	-	BURPS1106A_3269	-	BURPS1710b_3283	-	BURPS668_3233	-	BPSL2787	-	-	BTH_I1343
		wzm	-	Bcen_0293	-	Bcen2424_0777	-	BCAL3241	-	Bcenmc03_0746	-	BMA2305	-	BMA10229_A1076	-	BMA10247_2183	-	BMASAVP1_A0523	-	BURPS1106A_3287	-	BURPS1710b_3299	-	BURPS668_3252	-	BPSL2805	-	-	BTH_I1336
		wzt2	-	Bcen_0292	-	Bcen2424_0776	-	BCAL3240	-	Bcenmc03_0745	-	BMA2304	-	BMA10229_A1075	-	BMA10247_2182	-	BMASAVP1_A0524	-	BURPS1106A_3136	-	-	-	BURPS668_3251	-	BPSL2804	-	-	-
	Alginate biosynthesis(Pseudomonas)	algC	orf03495	-	-	-	-	-	-	-	-	-	-	-	-	-	-	-	-	-	-	-	-	-	-	-	-	-	-
	Capsular polysaccharide(Vibrio)	rmlB	orf03512	-	-	-	-	-	-	-	-	-	-	-	-	-	-	-	-	-	-	-	-	-	-	-	-	-	-
		wbjD/wecB	orf00224; orf00265; orf03509	-	-	-	-	-	-	-	-	-	-	-	-	-	-	-	-	-	-	-	-	-	-	-	-	-	-
		wcaJ	orf03500	-	-	-	-	-	-	-	-	-	-	-	-	-	-	-	-	-	-	-	-	-	-	-	-	-	-
		wecC	orf03508	-	-	-	-	-	-	-	-	-	-	-	-	-	-	-	-	-	-	-	-	-	-	-	-	-	-
Invasion	Flagella	cheA	orf02037	Bcen_2851	-	Bcen2424_0256	-	BCAL0129	-	Bcenmc03_0238	-	BMA2859	-	BMA10229_A1684	-	BMA10247_3116	-	BMASAVP1_A3435	-	BURPS1106A_3936	-	BURPS1710b_0077	-	BURPS668_3855	-	BPSL3306	-	BTH_I3182	-
		cheB	orf02043	Bcen_2846	-	Bcen2424_0261	-	BCAL0134	-	Bcenmc03_0243	-	BMA2854	-	BMA10229_A1689	-	BMA10247_3122*	-	BMASAVP1_A3429	-	BURPS1106A_3931	-	BURPS1710b_0071	-	BURPS668_3850	-	BPSL3301	-	BTH_I3177	-
		cheD	-	Bcen_2847	-	Bcen2424_0260	-	BCAL0133	-	Bcenmc03_0242	-	BMA2855	-	BMA10229_A1688	-	BMA10247_3120	-	BMASAVP1_A3430	-	BURPS1106A_3932	-	BURPS1710b_0072	-	BURPS668_3851	-	BPSL3302	-	BTH_I3178	-
		cheR	orf02041	Bcen_2848	-	Bcen2424_0259	-	BCAL0132	-	Bcenmc03_0241	-	BMA2856	-	BMA10229_A1687	-	BMA10247_3119	-	BMASAVP1_A3432	-	BURPS1106A_3933	-	BURPS1710b_0073	-	BURPS668_3852	-	BPSL3303	-	BTH_I3179	-
		cheW	orf02038	Bcen_2850	-	Bcen2424_0257	-	BCAL0130	-	Bcenmc03_0239	-	BMA2858	-	BMA10229_A1685	-	BMA10247_3117	-	BMASAVP1_A3434	-	BURPS1106A_3935	-	BURPS1710b_0075	-	BURPS668_3854	-	BPSL3305	-	BTH_I3181	-
		cheY1	-	Bcen_2852	-	Bcen2424_0255	-	BCAL0128	-	Bcenmc03_0237	-	BMA2860	-	BMA10229_A1683	-	BMA10247_3115	-	BMASAVP1_A3436	-	BURPS1106A_3937	-	BURPS1710b_0078	-	BURPS668_3856	-	BPSL3307	-	BTH_I3183	-
		cheY	orf02044	Bcen_2845	-	Bcen2424_0262	-	BCAL0135	-	Bcenmc03_0244	-	BMA2852	-	BMA10229_A1690	-	BMA10247_3123	-	BMASAVP1_A3428	-	BURPS1106A_3930	-	BURPS1710b_0070	-	BURPS668_3849	-	BPSL3300	-	BTH_I3176	-
		cheZ	orf02045	Bcen_2844	-	Bcen2424_0263	-	BCAL0136	-	Bcenmc03_0245	-	BMA2851	-	BMA10229_A1691	-	BMA10247_3124	-	BMASAVP1_A3427	-	BURPS1106A_3929	-	BURPS1710b_0069	-	BURPS668_3848	-	BPSL3299	-	BTH_I3175	-
		flgA	-	Bcen_2412	-	Bcen2424_3026	-	BCAL0563	-	Bcenmc03_3045	-	BMA3323	-	BMA10229_A2101	-	BMA10247_3356*	-	BMASAVP1_A2992	-	BURPS1106A_0277	-	BURPS1710b_0461	-	BURPS668_0265	-	BPSL0269	-	BTH_I0239	-
		flgB	-	Bcen_2411	-	Bcen2424_3025	-	BCAL0564	-	Bcenmc03_3044	-	BMA3325	-	BMA10229_A2099	-	BMA10247_3354	-	BMASAVP1_A2994	-	BURPS1106A_0278	-	BURPS1710b_0462	-	BURPS668_0266	-	BPSL0270	-	BTH_I0240	-
		flgC	orf00591	Bcen_2410	-	Bcen2424_3024	-	BCAL0565	-	Bcenmc03_3043	-	BMA3326	-	BMA10229_A2098	-	BMA10247_3353	-	BMASAVP1_A2995	-	BURPS1106A_0279	-	BURPS1710b_0463	-	BURPS668_0267	-	BPSL0271	-	BTH_I0241	-
		flgD	-	Bcen_2409	-	Bcen2424_3023	-	BCAL0566	-	Bcenmc03_3042	-	BMA3327	-	BMA10229_A2097	-	BMA10247_3352	-	BMASAVP1_A2996	-	BURPS1106A_0280	-	BURPS1710b_0464	-	BURPS668_0268	-	BPSL0272	-	BTH_I0242	-
		flgE	orf00589; orf04045	Bcen_2408	-	Bcen2424_3022	-	BCAL0567	-	Bcenmc03_3041	-	BMA3328	-	BMA10229_A2096	-	BMA10247_3351	-	BMASAVP1_A2997	-	BURPS1106A_0281	-	BURPS1710b_0465	-	BURPS668_0269	-	BPSL0273	-	BTH_I0243	-
		flgF	-	Bcen_2407	-	Bcen2424_3021	-	BCAL0568	-	Bcenmc03_3040	-	BMA3329	-	BMA10229_A2095	-	BMA10247_3350	-	BMASAVP1_A2998	-	BURPS1106A_0282	-	BURPS1710b_0466	-	BURPS668_0270	-	BPSL0274	-	BTH_I0244	-
		flgG	orf00587	Bcen_2406	-	Bcen2424_3020	-	BCAL0569	-	Bcenmc03_3039	-	BMA3330	-	BMA10229_A2094	-	BMA10247_3349	-	BMASAVP1_A2999	-	BURPS1106A_0283	-	BURPS1710b_0467	-	BURPS668_0271	-	BPSL0275	-	BTH_I0245	-
		flgH	orf00586	Bcen_2405	-	Bcen2424_3019	-	BCAL0570	-	Bcenmc03_3038	-	BMA3331	-	BMA10229_A2093	-	BMA10247_3348	-	BMASAVP1_A3000	-	BURPS1106A_0284	-	BURPS1710b_0468	-	BURPS668_0272	-	BPSL0276	-	BTH_I0246	-
		flgI	orf00585	Bcen_2404	-	Bcen2424_3018	-	BCAL0571	-	Bcenmc03_3037	-	BMA3332	-	BMA10229_A2092	-	BMA10247_3347	-	BMASAVP1_A3001	-	BURPS1106A_0285	-	BURPS1710b_0469	-	BURPS668_0273	-	BPSL0277	-	BTH_I0247	-
		flgJ	-	Bcen_2403	-	Bcen2424_3017	-	BCAL0572	-	Bcenmc03_3036	-	BMA3333	-	BMA10229_A2091	-	BMA10247_3346	-	BMASAVP1_A3002	-	BURPS1106A_0286	-	BURPS1710b_0471	-	BURPS668_0274	-	BPSL0278	-	BTH_I0248	-
		flgK	orf00583	Bcen_2401	-	Bcen2424_3015	-	BCAL0576	-	Bcenmc03_3034	-	BMA3335	-	BMA10229_A2089	-	BMA10247_3344	-	BMASAVP1_A3004	-	BURPS1106A_0288	-	BURPS1710b_0473	-	BURPS668_0276	-	BPSL0280	-	BTH_I0250	-
		flgL	-	Bcen_2400	-	Bcen2424_3014	-	BCAL0577	-	Bcenmc03_3033	-	BMA3336	-	BMA10229_A2088	-	BMA10247_3343	-	BMASAVP1_A3005	-	BURPS1106A_0289	-	BURPS1710b_0475	-	BURPS668_0277	-	BPSL0281	-	BTH_I0251	-
		flgM	-	Bcen_2413	-	Bcen2424_3027	-	BCAL0562	-	Bcenmc03_3046	-	BMA3322	-	BMA10229_A2102	-	BMA10247_3357	-	BMASAVP1_A2991	-	BURPS1106A_0276	-	BURPS1710b_0460	-	BURPS668_0264	-	BPSL0268	-	BTH_I0238	-
		flgN	-	Bcen_2414	-	Bcen2424_3028	-	BCAL0561	-	Bcenmc03_3047	-	BMA3321	-	BMA10229_A2103	-	BMA10247_3358	-	BMASAVP1_A2990	-	BURPS1106A_0275	-	BURPS1710b_0459	-	BURPS668_0263	-	BPSL0267	-	BTH_I0237	-
		flhA	orf03303	Bcen_2839	-	Bcen2424_0268	-	BCAL0141	-	Bcenmc03_0250	-	BMA2846	-	BMA10229_A1696	-	BMA10247_3129	-	BMASAVP1_A3422	-	BURPS1106A_3924	-	BURPS1710b_0062	-	BURPS668_3843	-	BPSL3294	-	BTH_I3169	-
		flhB	orf00339	Bcen_2840	-	Bcen2424_0267	-	BCAL0140	-	Bcenmc03_0249	-	BMA2847	-	BMA10229_A1695	-	BMA10247_3128	-	BMASAVP1_A3423	-	BURPS1106A_3925	-	BURPS1710b_0063	-	BURPS668_3844	-	BPSL3295	-	BTH_I3170	-
		flhF	orf03304	Bcen_2838	-	Bcen2424_0269	-	BCAL0142	-	Bcenmc03_0251	-	BMA2845	-	BMA10229_A1697	-	BMA10247_3130*	-	BMASAVP1_A3421	-	BURPS1106A_3923	-	BURPS1710b_0061	-	BURPS668_3842	-	BPSL3293	-	BTH_I3168	-
		flhG	-	Bcen_2837	-	Bcen2424_0270	-	BCAL0143	-	Bcenmc03_0252	-	BMA2844	-	BMA10229_A1698	-	BMA10247_3131	-	BMASAVP1_A3420	-	BURPS1106A_3922	-	BURPS1710b_0060	-	BURPS668_3841	-	BPSL3292	-	BTH_I3167	-
		fliA	orf03306	Bcen_2836	-	Bcen2424_0271	-	BCAL0144	-	Bcenmc03_0253	-	BMA2843	-	BMA10229_A1699	-	BMA10247_3132	-	BMASAVP1_A3419	-	BURPS1106A_3921	-	BURPS1710b_0058	-	BURPS668_3840	-	BPSL3291	-	BTH_I3166	-
		fliC	-	Bcen_2866	-	Bcen2424_0241	-	BCAL0114	-	Bcenmc03_0223	-	BMA2873	-	BMA10229_A1671	-	BMA10247_3102	-	BMASAVP1_A3448	-	BURPS1106A_3952	-	BURPS1710b_0090	-	BURPS668_3870	-	BPSL3319	-	BTH_I3196	-
		fliD	-	Bcen_2867	-	Bcen2424_0240	-	BCAL0113	-	Bcenmc03_0222	-	BMA2874	-	BMA10229_A1670	-	BMA10247_3101	-	BMASAVP1_A3449	-	BURPS1106A_3953	-	BURPS1710b_0092	-	BURPS668_3871	-	BPSL3320	-	BTH_I3197	-
		fliE	-	Bcen_2449	-	Bcen2424_3063	-	BCAL0526	-	Bcenmc03_3082	-	BMA3282	-	BMA10229_A2141	-	BMA10247_3399	-	BMASAVP1_A2947	-	BURPS1106A_0235	-	BURPS1710b_0418	-	BURPS668_0223	-	BPSL0231	-	BTH_I0201	-
		fliF	orf01190	Bcen_2450	-	Bcen2424_3064	-	BCAL0525	-	Bcenmc03_3083	-	BMA3281	-	BMA10229_A2142	-	BMA10247_3400	-	BMASAVP1_A2946	-	BURPS1106A_0234	-	BURPS1710b_0417	-	BURPS668_0222	-	BPSL0230	-	BTH_I0200	-
		fliG	orf01191	Bcen_2451	-	Bcen2424_3065	-	BCAL0524	-	Bcenmc03_3084	-	BMA3280	-	BMA10229_A2143	-	BMA10247_3401	-	BMASAVP1_A2945	-	BURPS1106A_0233	-	BURPS1710b_0416	-	BURPS668_0221	-	BPSL0229	-	BTH_I0199	-
		fliH	-	Bcen_2452	-	Bcen2424_3066	-	BCAL0523	-	Bcenmc03_3085	-	BMA3279	-	BMA10229_A2144	-	BMA10247_3402	-	BMASAVP1_A2944	-	BURPS1106A_0232	-	BURPS1710b_0415	-	BURPS668_0220	-	BPSL0228	-	BTH_I0198	-
		fliI	orf01193	Bcen_2453	-	Bcen2424_3067	-	BCAL0522	-	Bcenmc03_3086	-	BMA3278	-	BMA10229_A2145	-	BMA10247_3403	-	BMASAVP1_A2943	-	BURPS1106A_0231	-	BURPS1710b_0414	-	BURPS668_0219	-	BPSL0227	-	BTH_I0197	-
		fliJ	-	Bcen_2454	-	Bcen2424_3068	-	BCAL0521	-	Bcenmc03_3087	-	BMA3277	-	BMA10229_A2146	-	BMA10247_3404	-	BMASAVP1_A2942	-	BURPS1106A_0230	-	BURPS1710b_0413	-	BURPS668_0218	-	BPSL0226	-	BTH_I0196	-
		fliK	-	Bcen_2455	-	Bcen2424_3069	-	BCAL0520	-	Bcenmc03_3088	-	BMA3276	-	BMA10229_A2147	-	BMA10247_3405	-	-	-	BURPS1106A_0229	-	BURPS1710b_0412	-	BURPS668_0217	-	BPSL0225	-	BTH_I0195	-
		fliL	-	Bcen_0029	-	Bcen2424_0041	-	BCAL3507	-	Bcenmc03_0060	-	BMA2765	-	BMA10229_A1868	-	BMA10247_2684	-	BMASAVP1_A3498	-	BURPS1106A_0028	-	BURPS1710b_0239	-	BURPS668_0028	-	BPSL0026	-	BTH_I0026	-
		fliM	orf01167	Bcen_0030	-	Bcen2424_0040	-	BCAL3506	-	Bcenmc03_0059	-	BMA2764	-	BMA10229_A1867	-	BMA10247_2685	-	BMASAVP1_A3497	-	BURPS1106A_0029	-	BURPS1710b_0240	-	BURPS668_0029	-	BPSL0027	-	BTH_I0027	-
		fliN	orf01166	Bcen_0031	-	Bcen2424_0039	-	BCAL3505	-	Bcenmc03_0058	-	BMA2763	-	BMA10229_A1866	-	BMA10247_2686	-	BMASAVP1_A3496	-	BURPS1106A_0030	-	BURPS1710b_0241	-	BURPS668_0030	-	BPSL0028	-	BTH_I0028	-
		fliO	-	Bcen_0032	-	Bcen2424_0038	-	BCAL3504	-	Bcenmc03_0057	-	BMA2762	-	BMA10229_A1865	-	BMA10247_2687	-	BMASAVP1_A3495	-	BURPS1106A_0031	-	BURPS1710b_0242	-	BURPS668_0031	-	BPSL0029	-	BTH_I0029	-
		fliP	orf00577	Bcen_0033	-	Bcen2424_0037	-	BCAL3503	-	Bcenmc03_0056	-	BMA2686	-	-	-	-	-	BMASAVP1_A3494	-	BURPS1106A_0032	-	BURPS1710b_0243	-	BURPS668_0032	-	BPSL0030	-	BTH_I0030	-
		fliQ	-	Bcen_0034	-	Bcen2424_0036	-	BCAL3502	-	Bcenmc03_0055	-	BMA2685	-	BMA10229_A1860	-	BMA10247_2692	-	BMASAVP1_A3267	-	BURPS1106A_0033	-	BURPS1710b_0244	-	BURPS668_0033	-	BPSL0031	-	BTH_I0031	-
		fliR	-	Bcen_0035	-	Bcen2424_0035	-	BCAL3501	-	Bcenmc03_0054	-	BMA2684	-	BMA10229_A1859	-	BMA10247_2693	-	BMASAVP1_A3268	-	BURPS1106A_0034	-	BURPS1710b_0245	-	BURPS668_0034	-	BPSL0032	-	BTH_I0032	-
		fliS	orf01173	Bcen_2448	-	Bcen2424_3062	-	BCAL0527	-	Bcenmc03_3081	-	BMA3283	-	BMA10229_A2140	-	BMA10247_3398	-	BMASAVP1_A2948	-	BURPS1106A_0236	-	BURPS1710b_0419	-	BURPS668_0224	-	BPSL0232	-	BTH_I0202	-
		motA	orf02034	Bcen_2854	-	Bcen2424_0253	-	BCAL0126	-	Bcenmc03_0235	-	BMA2862	-	BMA10229_A1681	-	BMA10247_3113	-	BMASAVP1_A3438	-	BURPS1106A_3939	-	BURPS1710b_0080	-	BURPS668_3858	-	BPSL3309	-	BTH_I3185	-
		motB	-	Bcen_2853	-	Bcen2424_0254	-	BCAL0127	-	Bcenmc03_0236	-	-	-	BMA10229_A1682	-	BMA10247_3114*	-	BMASAVP1_A3437	-	BURPS1106A_3938	-	BURPS1710b_0079	-	BURPS668_3857	-	BPSL3308	-	BTH_I3184	-
		tsr	orf00061; orf00221; orf00661; orf01042; orf01107; orf01361; orf01703; orf01913; orf02039; orf02040; orf02870; orf03526; orf04160; orf04208; orf04455	Bcen_2849	-	Bcen2424_0258	-	BCAL0131	-	Bcenmc03_0240	-	BMA2857	-	BMA10229_A1686	-	BMA10247_3118	-	BMASAVP1_A3433	-	BURPS1106A_3934	-	BURPS1710b_0074	-	BURPS668_3853	-	BPSL3304	-	BTH_I3180	-
	Quorum sensing system	bspI2	-	-	-	-	-	-	-	-	-	-	-	-	-	-	-	-	-	-	BURPS1106A_A1577	-	BURPS1710b_A0145	-	BURPS668_A1658	-	BPSS1180	-	BTH_II1227
		bspI3	-	-	-	-	-	-	-	-	-	-	BMAA1577	-	BMA10229_2022	-	BMA10247_A0700	-	-	-	BURPS1106A_A2129	-	BURPS1710b_A0618	-	BURPS668_A2216	-	BPSS1570	-	BTH_II0804
		bspR2	-	-	-	-	-	-	-	-	-	-	-	-	-	-	-	-	-	-	BURPS1106A_A1570	-	BURPS1710b_A0142	-	BURPS668_A1652	-	BPSS1176	-	BTH_II1231
		bspR3	-	-	-	-	-	-	-	-	-	-	BMAA1576	-	BMA10229_2024	-	BMA10247_A0702	-	-	-	BURPS1106A_A2128	-	BURPS1710b_A0617	-	BURPS668_A2215	-	BPSS1569	-	BTH_II0805
		bspR4	-	-	-	-	-	-	-	-	-	-	BMAA1443	-	BMA10229_2171	-	BMA10247_A0854	-	-	-	BURPS1106A_A0444	-	BURPS1710b_A1863	-	BURPS668_A0542	-	BPSS0312	-	BTH_II2087
		bspR5	-	-	-	-	-	-	-	-	-	BMA0641	-	BMA10229_A2915	-	BMA10247_1686	-	BMASAVP1_A2371	-	BURPS1106A_2729	-	BURPS1710b_2798	-	BURPS668_2672	-	BPSL2347	-	BTH_I1817	-
		pmlI/bspI1	-	-	Bcen_3641	-	Bcen2424_4726	-	BCAM1870	-	Bcenmc03_5574	-	BMAA1347	-	BMA10229_0609	-	BMA10247_A0960	-	BMASAVP1_0331	-	BURPS1106A_A1221	-	BURPS1710b_A2483	-	BURPS668_A1293	-	BPSS0885	-	BTH_II1512
		pmlR/bspR1	-	-	Bcen_3643	-	Bcen2424_4724	-	BCAM1868	-	Bcenmc03_5576	-	BMAA1345	-	BMA10229_0607	-	BMA10247_A0962	-	BMASAVP1_0329	-	BURPS1106A_A1223	-	BURPS1710b_A2485	-	BURPS668_A1295	-	BPSS0887	-	BTH_II1510
Secretion system	Bsa T3SS	bapA	-	-	-	-	-	-	-	-	-	-	-	-	BMA10229_2077	-	BMA10247_A0758	-	-	-	BURPS1106A_A2070	-	BURPS1710b_A0567	-	BURPS668_A2158	-	BPSS1528	-	BTH_II0845
		bapB	-	-	-	-	-	-	-	-	-	-	BMAA1525	-	BMA10229_2078	-	BMA10247_A0759	-	-	-	BURPS1106A_A2069	-	BURPS1710b_A0566	-	BURPS668_A2157	-	BPSS1527	-	BTH_II0846
		bapC	-	-	-	-	-	-	-	-	-	-	BMAA1524	-	BMA10229_2079	-	BMA10247_A0760	-	-	-	BURPS1106A_A2068	-	BURPS1710b_A0565	-	BURPS668_A2156	-	BPSS1526	-	BTH_II0847
		basJ	-	-	-	-	-	-	-	-	-	-	BMAA1550	-	BMA10229_2054	-	BMA10247_A0733	-	-	-	BURPS1106A_A2094	-	BURPS1710b_A0591	-	BURPS668_A2182	-	BPSS1550	-	BTH_II0823
		bicA	-	-	-	-	-	-	-	-	-	-	BMAA1532	-	BMA10229_2072	-	BMA10247_A0752	-	-	-	BURPS1106A_A2075	-	BURPS1710b_A0572	-	BURPS668_A2163	-	BPSS1533	-	BTH_II0840
		bicP	-	-	-	-	-	-	-	-	-	-	BMAA1520	-	BMA10229_2084	-	BMA10247_A0765	-	-	-	BURPS1106A_A2063	-	BURPS1710b_A0561	-	BURPS668_A2152	-	BPSS1523	-	BTH_II0850
		bipB	-	-	-	-	-	-	-	-	-	-	BMAA1531	-	BMA10229_2073	-	BMA10247_A0753	-	-	-	BURPS1106A_A2074	-	BURPS1710b_A0571	-	BURPS668_A2162	-	BPSS1532	-	BTH_II0841
		bipC	-	-	-	-	-	-	-	-	-	-	BMAA1530	-	BMA10229_2074	-	BMA10247_A0754	-	-	-	BURPS1106A_A2073	-	BURPS1710b_A0570	-	BURPS668_A2161	-	BPSS1531	-	BTH_II0842
		bipD	-	-	-	-	-	-	-	-	-	-	BMAA1528	-	BMA10229_2076	-	BMA10247_A0757	-	-	-	BURPS1106A_A2071	-	BURPS1710b_A0568	-	BURPS668_A2159	-	BPSS1529	-	BTH_II0844
		bopA	-	-	-	-	-	-	-	-	-	-	BMAA1521	-	BMA10229_2083	-	BMA10247_A0764	-	-	-	BURPS1106A_A2064	-	BURPS1710b_A0562	-	BURPS668_A2153	-	BPSS1524	-	BTH_II0849
		bopC	-	-	-	-	-	-	-	-	-	-	-	-	BMA10229_2091	-	BMA10247_A0775	-	-	-	BURPS1106A_A2052	-	BURPS1710b_A0554	-	-	-	BPSS1516	-	-
		bopE	-	-	-	-	-	-	-	-	-	-	BMAA1523	-	BMA10229_2080	-	BMA10247_A0761	-	-	-	BURPS1106A_A2067	-	BURPS1710b_A0564	-	BURPS668_A2155	-	BPSS1525	-	BTH_II0848
		bprA	orf00599	-	-	-	-	-	-	-	-	-	BMAA1529	-	BMA10229_2075	-	BMA10247_A0755	-	-	-	BURPS1106A_A2072	-	BURPS1710b_A0569	-	BURPS668_A2160	-	BPSS1530	-	BTH_II0843
		bprB	-	-	-	-	-	-	-	-	-	-	BMAA1518.1	-	BMA10229_2085	-	BMA10247_A0766	-	-	-	BURPS1106A_A2062	-	BURPS1710b_A0560	-	BURPS668_A2151	-	BPSS1522	-	BTH_II0851
		bprC	-	-	-	-	-	-	-	-	-	-	BMAA1517	-	BMA10229_2088	-	BMA10247_A0770	-	-	-	BURPS1106A_A2058	-	BURPS1710b_A0556	-	BURPS668_A2148	-	BPSS1520	-	BTH_II0853
		bprD	-	-	-	-	-	-	-	-	-	-	BMAA1518	-	BMA10229_2087	-	BMA10247_A0768	-	-	-	BURPS1106A_A2060	-	BURPS1710b_A0558	-	BURPS668_A2149	-	BPSS1521	-	BTH_II0852
		bprP	-	-	-	-	-	-	-	-	-	-	BMAA1556	-	BMA10229_2049	-	BMA10247_A0727	-	-	-	BURPS1106A_A2099	-	BURPS1710b_A0596	-	BURPS668_A2187	-	BPSS1553	-	BTH_II0819
		bprQ	-	-	-	-	-	-	-	-	-	-	BMAA1557	-	BMA10229_2048	-	BMA10247_A0726	-	-	-	BURPS1106A_A2100	-	BURPS1710b_A0597	-	BURPS668_A2188	-	BPSS1554	-	BTH_II0818
		bsaK	-	-	-	-	-	-	-	-	-	-	BMAA1549	-	BMA10229_2055	-	BMA10247_A0734*	-	-	-	BURPS1106A_A2093	-	BURPS1710b_A0590	-	BURPS668_A2181	-	BPSS1549	-	BTH_II0824
		bsaL	-	-	-	-	-	-	-	-	-	-	BMAA1548	-	BMA10229_2056	-	BMA10247_A0735	-	-	-	BURPS1106A_A2092	-	-	-	BURPS668_A2180	-	BPSS1548	-	BTH_II0825
		bsaM	-	-	-	-	-	-	-	-	-	-	BMAA1547	-	BMA10229_2057	-	BMA10247_A0736	-	-	-	BURPS1106A_A2091	-	BURPS1710b_A0589	-	BURPS668_A2179	-	BPSS1547	-	BTH_II0826
		bsaN	-	-	-	-	-	-	-	-	-	-	BMAA1545	-	BMA10229_2059	-	BMA10247_A0739	-	-	-	BURPS1106A_A2088	-	BURPS1710b_A0587	-	BURPS668_A2176	-	BPSS1546	-	BTH_II0827
		bsaO	-	-	-	-	-	-	-	-	-	-	BMAA1544	-	BMA10229_2060	-	BMA10247_A0740	-	-	-	BURPS1106A_A2087	-	BURPS1710b_A0586	-	BURPS668_A2175	-	BPSS1545	-	BTH_II0828
		bsaP	-	-	-	-	-	-	-	-	-	-	BMAA1543	-	BMA10229_2061	-	BMA10247_A0741	-	-	-	BURPS1106A_A2086	-	BURPS1710b_A0585	-	BURPS668_A2174	-	BPSS1544	-	BTH_II0829
		bsaQ	-	-	-	-	-	-	-	-	-	-	BMAA1542	-	BMA10229_2062	-	BMA10247_A0742	-	-	-	BURPS1106A_A2085	-	BURPS1710b_A0584	-	BURPS668_A2173	-	BPSS1543	-	BTH_II0830
		bsaR	-	-	-	-	-	-	-	-	-	-	BMAA1541	-	BMA10229_2063	-	BMA10247_A0743	-	-	-	BURPS1106A_A2084	-	BURPS1710b_A0583	-	BURPS668_A2172	-	BPSS1542	-	BTH_II0831
		bsaS	-	-	-	-	-	-	-	-	-	-	BMAA1540	-	BMA10229_2064	-	BMA10247_A0744	-	-	-	BURPS1106A_A2083	-	BURPS1710b_A0582	-	BURPS668_A2171	-	BPSS1541	-	BTH_II0832
		bsaT	-	-	-	-	-	-	-	-	-	-	BMAA1539	-	BMA10229_2065	-	BMA10247_A0745	-	-	-	BURPS1106A_A2082	-	BURPS1710b_A0581	-	BURPS668_A2170	-	BPSS1540	-	BTH_II0833
		bsaU	-	-	-	-	-	-	-	-	-	-	BMAA1538	-	BMA10229_2066	-	BMA10247_A0746	-	-	-	BURPS1106A_A2081	-	BURPS1710b_A0580	-	BURPS668_A2169	-	BPSS1539	-	BTH_II0834
		bsaV	-	-	-	-	-	-	-	-	-	-	BMAA1537	-	BMA10229_2067	-	BMA10247_A0747	-	-	-	BURPS1106A_A2080	-	BURPS1710b_A0578	-	BURPS668_A2168	-	BPSS1538	-	BTH_II0835
		bsaX	-	-	-	-	-	-	-	-	-	-	BMAA1535	-	BMA10229_2069	-	BMA10247_A0749	-	-	-	BURPS1106A_A2078	-	BURPS1710b_A0576	-	BURPS668_A2166	-	BPSS1536	-	BTH_II0837
		bsaY	-	-	-	-	-	-	-	-	-	-	BMAA1534	-	BMA10229_2070	-	BMA10247_A0750	-	-	-	BURPS1106A_A2077	-	BURPS1710b_A0575	-	BURPS668_A2165	-	BPSS1535	-	BTH_II0838
		bsaZ	-	-	-	-	-	-	-	-	-	-	BMAA1533	-	BMA10229_2071	-	BMA10247_A0751	-	-	-	BURPS1106A_A2076	-	BURPS1710b_A0573	-	BURPS668_A2164	-	BPSS1534	-	BTH_II0839
		orgA	-	-	-	-	-	-	-	-	-	-	BMAA1551	-	BMA10229_2053	-	BMA10247_A0732	-	-	-	BURPS1106A_A2095	-	BURPS1710b_A0592	-	BURPS668_A2183	-	BPSS1551	-	BTH_II0822
		orgB	-	-	-	-	-	-	-	-	-	-	BMAA1552	-	BMA10229_2052	-	BMA10247_A0731	-	-	-	BURPS1106A_A2096	-	BURPS1710b_A0593	-	BURPS668_A2184	-	BPSS1552	-	BTH_II0821
		spaP	-	-	-	-	-	-	-	-	-	-	BMAA1536	-	BMA10229_2068	-	BMA10247_A0748	-	-	-	BURPS1106A_A2079	-	BURPS1710b_A0577	-	BURPS668_A2167	-	BPSS1537	-	BTH_II0836
	T6SS-1	--	-	-	-	-	-	-	-	-	-	-	BMAA0744	-	BMA10229_0715	-	BMA10247_A1672	-	BMASAVP1_0604	-	BURPS1106A_A2025	-	BURPS1710b_A0533	-	BURPS668_A2123	-	BPSS1496	-	BTH_II0870
		--	-	-	-	-	-	-	-	-	-	-	BMAA0743	-	BMA10229_0716	-	BMA10247_A1673	-	BMASAVP1_0605	-	BURPS1106A_A2026	-	BURPS1710b_A0534	-	BURPS668_A2124	-	BPSS1497	-	BTH_II0869
		--	-	-	-	-	-	-	-	-	-	-	BMAA0742	-	BMA10229_0717	-	BMA10247_A1675	-	BMASAVP1_0606	-	BURPS1106A_A2027	-	BURPS1710b_A0535	-	BURPS668_A2125	-	BPSS1498	-	BTH_II0868
		--	-	-	-	-	-	-	-	-	-	-	BMAA0741	-	BMA10229_0718	-	BMA10247_A1676	-	BMASAVP1_0607	-	BURPS1106A_A2028	-	BURPS1710b_A0537	-	BURPS668_A2126	-	BPSS1499	-	BTH_II0867
		--	-	-	-	-	-	-	-	-	-	-	BMAA0740	-	BMA10229_0719	-	BMA10247_A1677	-	BMASAVP1_0608	-	BURPS1106A_A2029	-	BURPS1710b_A0538	-	BURPS668_A2127	-	BPSS1500	-	BTH_II0866
		--	-	-	-	-	-	-	-	-	-	-	BMAA0739	-	BMA10229_0720	-	BMA10247_A1678	-	BMASAVP1_0609	-	BURPS1106A_A2030	-	BURPS1710b_A0539	-	BURPS668_A2128	-	BPSS1501	-	BTH_II0865
		--	-	-	-	-	-	-	-	-	-	-	BMAA0737	-	BMA10229_0722	-	BMA10247_A1680	-	BMASAVP1_0611	-	BURPS1106A_A2032	-	BURPS1710b_A0541	-	BURPS668_A2130	-	BPSS1503	-	BTH_II0863
		--	-	-	-	-	-	-	-	-	-	-	-	-	BMA10229_0723	-	BMA10247_A1681	-	BMASAVP1_0612	-	BURPS1106A_A2033	-	BURPS1710b_A0542	-	BURPS668_A2131	-	BPSS1504	-	BTH_II0862
		--	-	-	-	-	-	-	-	-	-	-	-	-	BMA10229_0724	-	BMA10247_A1682	-	BMASAVP1_0613	-	BURPS1106A_A2034	-	BURPS1710b_A0543	-	BURPS668_A2132	-	BPSS1505	-	BTH_II0861
		--	-	-	-	-	-	-	-	-	-	-	BMAA0735	-	BMA10229_0725	-	BMA10247_A1683	-	BMASAVP1_0614	-	BURPS1106A_A2035	-	BURPS1710b_A0544	-	BURPS668_A2133	-	BPSS1506	-	BTH_II0860
		--	-	-	-	-	-	-	-	-	-	-	BMAA0734	-	BMA10229_0726	-	BMA10247_A1684	-	BMASAVP1_0615	-	BURPS1106A_A2036	-	-	-	BURPS668_A2134	-	BPSS1507	-	BTH_II0859
		--	-	-	-	-	-	-	-	-	-	-	BMAA0733	-	BMA10229_0727	-	BMA10247_A1685	-	BMASAVP1_0616	-	BURPS1106A_A2037	-	-	-	BURPS668_A2135	-	BPSS1508	-	BTH_II0858
		--	-	-	-	-	-	-	-	-	-	-	BMAA0732	-	BMA10229_0728	-	BMA10247_A1686	-	BMASAVP1_0617	-	BURPS1106A_A2038	-	BURPS1710b_A0545	-	BURPS668_A2136	-	BPSS1509	-	BTH_II0857
		--	-	-	-	-	-	-	-	-	-	-	BMAA0731	-	BMA10229_0729	-	BMA10247_A1687	-	BMASAVP1_0618	-	BURPS1106A_A2039	-	BURPS1710b_A0546	-	BURPS668_A2137	-	BPSS1510	-	BTH_II0856
		--	-	-	-	-	-	-	-	-	-	-	BMAA0729.1	-	BMA10229_0730	-	BMA10247_A1688	-	BMASAVP1_0619	-	BURPS1106A_A2040	-	BURPS1710b_A0549	-	BURPS668_A2138	-	BPSS1511	-	BTH_II0855
		clpV	-	-	-	-	-	-	-	-	-	-	BMAA0738	-	BMA10229_0721	-	BMA10247_A1679	-	BMASAVP1_0610	-	BURPS1106A_A2031	-	BURPS1710b_A0540	-	BURPS668_A2129	-	BPSS1502	-	BTH_II0864
	AAI/SCI-II T6SS(Escherichia)	aaiA	orf02376	-	-	-	-	-	-	-	-	-	-	-	-	-	-	-	-	-	-	-	-	-	-	-	-	-	-
		aaiB	orf02377	-	-	-	-	-	-	-	-	-	-	-	-	-	-	-	-	-	-	-	-	-	-	-	-	-	-
	Hcp secretion island-1 encoded type VI secretion system (H-T6SS)(Pseudomonas)	clpV1	orf01545	-	-	-	-	-	-	-	-	-	-	-	-	-	-	-	-	-	-	-	-	-	-	-	-	-	-
	SCI-I T6SS(Escherichia)	--	orf00196	-	-	-	-	-	-	-	-	-	-	-	-	-	-	-	-	-	-	-	-	-	-	-	-	-	-
	T4SS effectors(Coxiella)	phnB	orf01539	-	-	-	-	-	-	-	-	-	-	-	-	-	-	-	-	-	-	-	-	-	-	-	-	-	-
Biofilm formation	AdeFGH efflux pump/transport autoinducer(Acinetobacter)	adeF	orf00274	-	-	-	-	-	-	-	-	-	-	-	-	-	-	-	-	-	-	-	-	-	-	-	-	-	-
		adeG	orf00461	-	-	-	-	-	-	-	-	-	-	-	-	-	-	-	-	-	-	-	-	-	-	-	-	-	-
		adeH	orf00272	-	-	-	-	-	-	-	-	-	-	-	-	-	-	-	-	-	-	-	-	-	-	-	-	-	-
Cell surface components	Trehalose-recycling ABC transporter(Mycobacterium)	sugC	orf03380	-	-	-	-	-	-	-	-	-	-	-	-	-	-	-	-	-	-	-	-	-	-	-	-	-	-
Copper uptake	Copper exporter(Mycobacterium)	ctpV	orf00431	-	-	-	-	-	-	-	-	-	-	-	-	-	-	-	-	-	-	-	-	-	-	-	-	-	-
Efflux pump	AcrAB(Klebsiella)	--	orf01440	-	-	-	-	-	-	-	-	-	-	-	-	-	-	-	-	-	-	-	-	-	-	-	-	-	-
		--	orf01158; orf01439	-	-	-	-	-	-	-	-	-	-	-	-	-	-	-	-	-	-	-	-	-	-	-	-	-	-
	FarAB(Neisseria)	farB	orf03111	-	-	-	-	-	-	-	-	-	-	-	-	-	-	-	-	-	-	-	-	-	-	-	-	-	-
Endotoxin	LOS(Haemophilus)	kdsA	orf00472	-	-	-	-	-	-	-	-	-	-	-	-	-	-	-	-	-	-	-	-	-	-	-	-	-	-
		kdsB	orf01772	-	-	-	-	-	-	-	-	-	-	-	-	-	-	-	-	-	-	-	-	-	-	-	-	-	-
Enzyme	Phospholipase C(Acinetobacter)	plc	orf01634	-	-	-	-	-	-	-	-	-	-	-	-	-	-	-	-	-	-	-	-	-	-	-	-	-	-
Immune evasion	Capsule(Acinetobacter)	--	orf03499; orf04424	-	-	-	-	-	-	-	-	-	-	-	-	-	-	-	-	-	-	-	-	-	-	-	-	-	-
	Exopolysaccharide(Haemophilus)	pgi	orf04209	-	-	-	-	-	-	-	-	-	-	-	-	-	-	-	-	-	-	-	-	-	-	-	-	-	-
	LPS(Brucella)	manCcore	orf03510	-	-	-	-	-	-	-	-	-	-	-	-	-	-	-	-	-	-	-	-	-	-	-	-	-	-
Iron uptake	Cytochrome c maturation (ccm) locus(Legionella)	ccmF	orf01195	-	-	-	-	-	-	-	-	-	-	-	-	-	-	-	-	-	-	-	-	-	-	-	-	-	-
Lipid and fatty acid metabolism	Pantothenate synthesis(Mycobacterium)	panD	orf03964	-	-	-	-	-	-	-	-	-	-	-	-	-	-	-	-	-	-	-	-	-	-	-	-	-	-
Magnesium uptake	Mg2+ transport(Salmonella)	mgtB	orf01277	-	-	-	-	-	-	-	-	-	-	-	-	-	-	-	-	-	-	-	-	-	-	-	-	-	-
Motility	Flagella(Bordetella)	flhC	orf02033	-	-	-	-	-	-	-	-	-	-	-	-	-	-	-	-	-	-	-	-	-	-	-	-	-	-
		flhD	orf02032	-	-	-	-	-	-	-	-	-	-	-	-	-	-	-	-	-	-	-	-	-	-	-	-	-	-
		fliQ	orf00578	-	-	-	-	-	-	-	-	-	-	-	-	-	-	-	-	-	-	-	-	-	-	-	-	-	-
		motB	orf02035	-	-	-	-	-	-	-	-	-	-	-	-	-	-	-	-	-	-	-	-	-	-	-	-	-	-
Others	O-antigen(Yersinia)	--	orf01186	-	-	-	-	-	-	-	-	-	-	-	-	-	-	-	-	-	-	-	-	-	-	-	-	-	-
		ddhA	orf01187	-	-	-	-	-	-	-	-	-	-	-	-	-	-	-	-	-	-	-	-	-	-	-	-	-	-
Serum resistance	BrkAB system(Bordetella)	brkB	orf03813	-	-	-	-	-	-	-	-	-	-	-	-	-	-	-	-	-	-	-	-	-	-	-	-	-	-
	Table saved from VFDB (http://www.mgc.ac.cn/VFs/) [Fri Mar 13 04:28:59 2026]
