# Supplementary material for: Assessing Food Safety Risks in Homemade Fermented Beverages: A Case Study with Quinoa Rejuvelac
Source: Life (Basel). 2026 Mar 28;16(4):556. doi: 10.3390/life16040556 (PMC13117085; doi:10.3390/life16040556)
Supplement: Supplementary file 1 [file life-16-00556-s001.zip › Supplementary.TableS2.xls]

## Sheet: Bin 5
Table S2: Virulence factors found in genome of strain Bin 5 and its respective genes.
VFclass	Virulence factors	Related genes	Bin 5(Prediction)	C.acetobutylicum ATCC 824	C.beijerinckii NCIMB 8052	C.botulinum A str. ATCC 19397(serotype A)	C.botulinum A str. ATCC 3502(serotype A)	C.botulinum A str. Hall(serotype A)	C.botulinum A3 str. Loch Maree(serotype A3)		C.botulinum B str. Eklund 17B(serotype B)		C.botulinum B1 str. Okra(serotype B1)		C.botulinum F str. Langeland(serotype F)	C.difficile 630	C.novyi NT	C.perfringens ATCC 13124	C.perfringens SM101	C.perfringens str. 13		C.tetani E88		C.thermocellum ATCC 27405
			draft (draft)	chromosome (NC_003030)	chromosome (NC_009617)	chromosome (NC_009697)	chromosome (NC_009495)	chromosome (NC_009698)	pCLK (NC_010418)	chromosome (NC_010520)	chromosome (NC_010674)	pCLL (NC_010680)	pCLD (NC_010379)	chromosome (NC_010516)	chromosome (NC_009699)	chromosome (NC_009089)	chromosome (NC_008593)	chromosome (NC_008261)	chromosome (NC_008262)	chromosome (NC_003366)	pCP13 (NC_003042)	pE88 (NC_004565)	chromosome (NC_004557)	chromosome (NC_009012)
Adherence	CD0873	CD0873	orf01407	-	-	-	-	-	-	-	-	-	-	-	-	CD0873	-	-	-	-	-	-	-	-
	CD2831	CD2831	-	-	-	-	-	-	-	-	-	-	-	-	-	CD2831	-	-	-	-	-	-	-	-
	CD3246	CD3246	-	-	-	-	-	-	-	-	-	-	-	-	-	CD3246	-	-	-	-	-	-	-	-
	CbpA	cbpA	-	-	-	-	-	-	-	-	-	-	-	-	-	CD3145	-	-	-	-	-	-	-	-
	Cna	cna	-	-	-	-	-	-	-	-	-	-	-	-	-	-	-	-	-	-	PCP57	-	-	-
	Cwp66	cwp66	-	-	-	-	-	-	-	-	-	-	-	-	-	CD2789	-	-	-	-	-	-	CTC00504; CTC00515; CTC00518; CTC00520; CTC00521	-
	Cwp84	cwp84	-	-	-	-	-	-	-	-	-	-	-	-	-	CD2787	-	-	-	-	-	-	-	-
	CwpV	cwpV	-	-	-	-	-	-	-	-	-	-	-	-	-	CD0514	-	-	-	-	-	-	-	-
	Fibronectin-binding protein	fbpA/fbp68	orf02130	CAC2111	Cbei_1599	CLB_1850	CBO1913	CLC_1857	-	CLK_1368	CLL_A2429	-	-	CLD_2714	CLI_1977	CD2592	NT01CX_1954	CPF_2101	CPR_1815	CPE1847	-	-	CTC01606	Cthe_0581
	GroEL	groEL	orf01006	CAC2703	Cbei_0329	CLB_3354	CBO3298	CLC_3240	-	CLK_2714	CLL_A0386	-	-	CLD_1225	CLI_3468	CD0194	NT01CX_0462	CPF_2573	-	CPE2289	-	-	CTC02413	Cthe_2892
	S-layer protein	slpA	-	-	-	-	-	-	-	-	-	-	-	-	-	CD2793	-	-	-	-	-	-	-	-
	Type IV pili biosynthesis(Pseudomonas)	pilT	orf00615	-	-	-	-	-	-	-	-	-	-	-	-	-	-	-	-	-	-	-	-	-
Exoenzyme	Zmp1	zmp1	-	-	-	-	-	-	-	-	-	-	-	-	-	CD2830	-	-	-	-	-	-	-	-
Regulation	VirR/VirS two component system	virR	-	-	-	-	-	-	-	-	-	-	-	-	-	-	-	CPF_1752	CPR_1482	CPE1501	-	-	-	-
		virS	-	-	-	-	-	-	-	-	-	-	-	-	-	-	-	CPF_1751	CPR_1481	CPE1500	-	-	-	-
	CheA/CheY(Listeria)	cheY	orf00751	-	-	-	-	-	-	-	-	-	-	-	-	-	-	-	-	-	-	-	-	-
	VirR/VirS(Listeria)	virR	orf00897	-	-	-	-	-	-	-	-	-	-	-	-	-	-	-	-	-	-	-	-	-
Toxin	Alpha-clostripain	cloSI	-	-	-	CLB_1857	CBO1920	CLC_1864	-	CLK_1375	-	-	-	CLD_2707	CLI_1984	-	NT01CX_1195	CPF_0840	CPR_0833	CPE0846	-	-	-	-
	Alpha-toxin	plc	-	-	-	-	-	-	-	-	-	-	-	-	-	-	NT01CX_0979	CPF_0042	CPR_0041	CPE0036	-	-	-	-
	Beta2 toxin	cpb2	-	-	-	-	-	-	-	-	-	-	-	-	-	-	-	-	-	-	PCP17	-	-	-
	Botulinum neurotoxin (BoNT)	atx	-	-	-	CLB_0848	CBO0806	CLC_0862	CLK_A0076	-	-	CLL_0038	CLD_A0068	-	CLI_0851	-	-	-	-	-	-	-	-	-
	C. novyi alpha-toxin	tcnA	-	-	-	-	-	-	-	-	-	-	-	-	-	-		-	-	-	-	-	-	-
	C. perfringens enterotoxin (CPE)	cpe	-	-	-	-	-	-	-	-	-	-	-	-	-	-	-	-	CPR_0381	-	-	-	-	-
	Clostridium difficile toxin (CDT)	cdtA	-	-	-	-	-	-	-	-	-	-	-	-	-	CD2604*	-	-	-	-	-	-	-	-
		cdtB	-	-	-	-	-	-	-	-	-	-	-	-	-	CD2605*	-	-	-	-	-	-	-	-
	Hemolysin	--	orf02448	-	-	CLB_2872	CBO2909	CLC_2805	-	CLK_2301	-	-	-	CLD_1633	CLI_2965	-	-	CPF_0439	CPR_0433	CPE0437	-	-	-	-
		--	orf02253	CAC0882	Cbei_0023	CLB_1609	CBO1589	CLC_1619	-	CLK_1056	CLL_A0056	-	-	CLD_2963	CLI_1670*	CD1546	NT01CX_2305	CPF_1725	CPR_1453	CPE1474	-	-	-	Cthe_0827
		--	orf02102	CAC2076	Cbei_1707	CLB_1817	CBO1880	CLC_1824	-	CLK_1270	CLL_A2400	-	-	CLD_2757	CLI_1944	CD1208	NT01CX_1984	CPF_2072	CPR_1786	CPE1818	-	-	CTC01574	-
		--	-	CAC0947	-	CLB_1476	CBO1450	CLC_1488	-	CLK_0932	-	-	-	CLD_3099	CLI_1535	-	-	CPF_2171	CPR_1882	CPE1915	-	-	CTC00586	-
	Kappa-toxin (collagenase)	colA	-	-	-	CLB_1638	CBO1620	CLC_1647	-	CLK_1084	CLL_A1484	-	-	CLD_2936	CLI_1698	-	NT01CX_1295	CPF_0166	CPR_0162	CPE0173	-	-	-	-
	Mu-toxin (neuraminidase)	nagH	-	-	-	-	-	-	-	-	-	-	-	-	-	-	-	CPF_0184	-	CPE0191	-	-	-	-
		nagI	-	-	-	-	-	-	-	-	-	-	-	-	-	-	-	CPF_0875	-	CPE0881	-	-	-	-
		nagJ	-	-	-	-	-	-	-	-	-	-	-	-	-	-	-	CPF_1442	-	CPE1234	-	-	-	-
		nagK	-	-	-	-	-	-	-	-	-	-	-	-	-	-	-	CPF_1487	-	CPE1279	-	-	-	-
		nagL	-	-	-	-	-	-	-	-	-	-	-	-	-	-	-	-	-	CPE1523	-	-	-	-
	Perfringolysin O (theta-toxin/PFO) / botulinolysin / tetanolysin O	pfoA	-	-	-	-	-	-	-	-	CLL_A2808	-	-	-	-	-	NT01CX_1473	CPF_0156	-	CPE0163	-	-	CTC01888	-
	Sialidase	nanH	-	-	-	-	-	-	-	-	-	-	-	-	-	-	-	CPF_0985	CPR_0877	-	-	-	-	-
		nanI	-	-	-	-	-	-	-	-	-	-	-	-	-	-	-	CPF_0721	-	CPE0725	-	-	-	-
		nanJ	-	-	-	-	-	-	-	-	-	-	-	-	-	-	-	CPF_0532	-	CPE0553	-	-	-	-
	Tetanus toxin (TeTx)	tetX	-	-	-	-	-	-	-	-	-	-	-	-	-	-	-	-	-	-	-	pE88_60	-	-
	Toxin A	toxA	-	-	-	-	-	-	-	-	-	-	-	-	-	CD0663	-	-	-	-	-	-	-	-
	Toxin B	toxB	-	-	-	-	-	-	-	-	-	-	-	-	-	CD0660	-	-	-	-	-	-	-	-
Antiphagocytosis	Capsule(Enterococcus)	--	orf01864	-	-	-	-	-	-	-	-	-	-	-	-	-	-	-	-	-	-	-	-	-
Cell surface components	Trehalose-recycling ABC transporter(Mycobacterium)	sugC	orf00334	-	-	-	-	-	-	-	-	-	-	-	-	-	-	-	-	-	-	-	-	-
Copper uptake	Copper exporter(Mycobacterium)	ctpV	orf01130	-	-	-	-	-	-	-	-	-	-	-	-	-	-	-	-	-	-	-	-	-
Immune evasion	Capsule(Acinetobacter)	--	orf01711	-	-	-	-	-	-	-	-	-	-	-	-	-	-	-	-	-	-	-	-	-
	Capsule(Streptococcus)	cps2T	orf01661	-	-	-	-	-	-	-	-	-	-	-	-	-	-	-	-	-	-	-	-	-
	Polysaccharide capsule(Bacillus)	--	orf02670	-	-	-	-	-	-	-	-	-	-	-	-	-	-	-	-	-	-	-	-	-
		epsE	orf01662	-	-	-	-	-	-	-	-	-	-	-	-	-	-	-	-	-	-	-	-	-
		gtaB	orf02004	-	-	-	-	-	-	-	-	-	-	-	-	-	-	-	-	-	-	-	-	-
Iron uptake	Achromobactin biosynthesis and transport(Pseudomonas)	cbrD	orf03021	-	-	-	-	-	-	-	-	-	-	-	-	-	-	-	-	-	-	-	-	-
	Periplasmic binding protein-dependent ABC transport systems(Vibrio)	vctC	orf01970	-	-	-	-	-	-	-	-	-	-	-	-	-	-	-	-	-	-	-	-	-
Phagosome arresting	Nucleoside diphosphate kinase(Mycobacterium)	ndk	orf00287	-	-	-	-	-	-	-	-	-	-	-	-	-	-	-	-	-	-	-	-	-
Secretion system	Type III secretion system(Chlamydia)	cdsN	orf00726	-	-	-	-	-	-	-	-	-	-	-	-	-	-	-	-	-	-	-	-	-
	Table saved from VFDB (http://www.mgc.ac.cn/VFs/) [Fri Mar 13 04:27:52 2026]
