# Supplementary material for: Assessing Food Safety Risks in Homemade Fermented Beverages: A Case Study with Quinoa Rejuvelac
Source: Life (Basel). 2026 Mar 28;16(4):556. doi: 10.3390/life16040556 (PMC13117085; doi:10.3390/life16040556)
Supplement: Supplementary file 1 [file life-16-00556-s001.zip › Supplementary.TableS3.xlsx]

## Sheet: Sheet1
Table S3. Digital DNA–DNA hybridization (dDDH) values between the analyzed genome and closely related species of the genus Ralstonia.
Subject strain	dDDH (d0, in %)	C.I. (d0, in %)	dDDH (d4, in %)	C.I. (d4, in %)	dDDH (d6, in %)	C.I. (d6, in %)	G+C content difference (in %)
Ralstonia pickettii NBRC 102503	74.7	[70.7 - 78.3]	61.8	[58.9 - 64.6]	74.6	[71.2 - 77.8]	0.09
Ralstonia flatus LMG 32965	68.3	[64.4 - 71.9]	48.6	[46.0 - 51.2]	65.5	[62.1 - 68.7]	0.31
Ralstonia thomasii LMG 18095	68.8	[64.9 - 72.4]	47	[44.5 - 49.6]	65.4	[62.0 - 68.6]	0.08
Ralstonia edaphi LMG 6871	69.6	[65.6 - 73.2]	45.5	[42.9 - 48.0]	65.4	[62.1 - 68.7]	0.59
Ralstonia mojiangensis 21MJYT02-10	63.6	[59.9 - 67.2]	43.3	[40.8 - 45.8]	59.9	[56.6 - 63.0]	0.31
Ralstonia wenshanensis 56D2T	66.1	[62.3 - 69.7]	42.7	[40.2 - 45.3]	61.6	[58.3 - 64.8]	0.14
Ralstonia holmesii LMG 32967	63.4	[59.6 - 67.0]	42.6	[40.1 - 45.2]	59.4	[56.2 - 62.6]	0.19
Ralstonia chuxiongensis 21YRMH01-3	60.7	[57.1 - 64.3]	42.5	[40.0 - 45.1]	57.3	[54.1 - 60.4]	0.4
Ralstonia psammae LMG 19083	60.8	[57.1 - 64.4]	41.2	[38.7 - 43.8]	56.8	[53.7 - 60.0]	0.02
Ralstonia mannitolilytica LMG 6866	59.4	[55.8 - 63.0]	31.1	[28.7 - 33.6]	51.4	[48.3 - 54.5]	1.95
