# Supplementary material for: Assessing Food Safety Risks in Homemade Fermented Beverages: A Case Study with Quinoa Rejuvelac
Source: Life (Basel). 2026 Mar 28;16(4):556. doi: 10.3390/life16040556 (PMC13117085; doi:10.3390/life16040556)
Supplement: Supplementary file 1 [file life-16-00556-s001.zip › Supplementary.TableS4.xlsx]

## Sheet: Sheet1
Table S4. Digital DNA–DNA hybridization (dDDH) values between the analyzed genome and closely related species of the genus Clostridium.
Subject strain	dDDH (d0, in %)	C.I. (d0, in %)	dDDH (d4, in %)	C.I. (d4, in %)	dDDH (d6, in %)	C.I. (d6, in %)	G+C content difference (in %)
Clostridium sartagoforme JCM 1413	17.5	[14.5 - 21.1]	22.1	[19.8 - 24.5]	17.4	[14.7 - 20.3]	0.07
Clostridium tertium DSM 2485	17.1	[14.0 - 20.6]	22	[19.8 - 24.5]	17	[14.4 - 19.9]	0.15
Clostridium mucosae DSM 100503	16.6	[13.6 - 20.1]	22	[19.8 - 24.5]	16.6	[14.0 - 19.5]	0.31
Clostridium nigeriense Marseille-P2414T	16.7	[13.7 - 20.2]	21.4	[19.1 - 23.8]	16.6	[14.0 - 19.5]	0.31
Clostridium gallinarum Sa3CUN1	16.7	[13.7 - 20.2]	21.1	[18.9 - 23.6]	16.6	[14.0 - 19.5]	0.74
Clostridium lamae NGMCC 1.200840	16.3	[13.3 - 19.8]	20.7	[18.5 - 23.2]	16.3	[13.7 - 19.2]	0.49
Clostridium carnis DSM 1293	16.1	[13.1 - 19.5]	20.6	[18.4 - 23.0]	16	[13.5 - 19.0]	0.33
Clostridium hydrogeniformans DSM 21757	13.1	[10.3 - 16.4]	20.4	[18.1 - 22.8]	13.4	[11.1 - 16.2]	1.45
Clostridium chauvoei DSM 7528	15.5	[12.5 - 18.9]	20.3	[18.1 - 22.7]	15.5	[13.0 - 18.4]	0.34
Clostridium tarantellae DSM 3997	13.4	[10.7 - 16.8]	18.8	[16.6 - 21.2]	13.7	[11.3 - 16.5]	2.22
